# Supplementary material for: Clinical, genomic, and epigenomic analyses of H3K27M-mutant diffuse midline glioma long-term survivors reveal a distinct group of tumors with MAPK pathway alterations
Source: Acta Neuropathol. 2023 Oct 18;146(6):849–52. doi: 10.1007/s00401-023-02640-7 (PMC10627895; doi:10.1007/s00401-023-02640-7)
Supplement: Supplementary file 2 — (XLSX 16 kb) [file 401_2023_2640_MOESM2_ESM.xlsx]

## Sheet: Sheet1
ID	Age at diagnosis (years)	Sex	WHO_grade	Pattern	Location	Histone_gene	BRAF	PPM1D	TP53	NF1	ATRX	KRAS	PTEN	ACVR1	FGFR1	PTPN11	PDGFRA	TERT	PIK3CA	PIK3R1	ATM	DNA Methylation Sequencing (1 = yes, 0 = no)	OS_months	OS_Status (0 = alive, 1 = deceased)	Source
UM_151	5.9	M	4	Infiltrative	Thalamus	H3F3A p.K28M (K27M)	1		1													1	93.4	0	NA
UM_443	7	M	1 to 2	Infiltrative	Spinal cord	H3F3A p.K28M (K27M)				1												1	93.1333	1	NA
UM_495	5.5	M	4	Infiltrative	Thalamus	H3F3A p.K28M (K27M)			1	1							1					1	81.0667	1	NA
UM_607	4.7	M	4	Infiltrative	Brainstem	H3F3A p.K28M (K27M)	1	1				1	1									1	78.9667	1	NA
UM_626	1	F	4	Infiltrative	Other	H3F3A p.K28M (K27M)			1								1					1	48	UNK	NA
NIH_case_1	31	M	3	Infiltrative	Other	H3F3A p.K28M (K27M)		1		1	1											0	39	1	NA
NIH_case_2	26	M	4	Infiltrative	Brainstem	UNK					1											0	107	1	NA
Castel_P145	7.48	M	3	Infiltrative	Brainstem	HIST1H3B p.K28M								1								0	37.79	1	PMID:26399631
Gessi_2	6	F	3	Non-infiltrative	Brainstem	HIST1H3C p.K28M																0	49	0	PMID:27539613
Hochart_case	7	F	1	Non-infiltrative	Spinal cord	H3F3A p.K28M (K27M)			1													0	137	1	PMID:25909089
Ishibashi_case	14	F	2	Infiltrative	Thalamus	H3F3A p.K28M (K27M)																0	59	1	PMID:27392443
Joyon_1	12	F	1	Non-infiltrative	Thalamus	H3F3A p.K28M (K27M)	1				1											0	98	1	PMID:27219822
Meyronet_10	31	F	4	Infiltrative	Other	H3F3A p.K28M (K27M)																0	58	1	PMID:28201752
Meyronet_12	34	M	UNK	Non-infiltrative	Spinal cord	H3F3A p.K28M (K27M)												1				0	37	1	PMID:28201752
Meyronet_14	36	F	4	Infiltrative	Thalamus	H3F3A p.K28M (K27M)									1							0	58	1	PMID:28201752
Meyronet_17	45	F	4	Infiltrative	Thalamus	H3F3A p.K28M (K27M)																0	55	1	PMID:28201752
Meyronet_19	52	M	UNK	Non-infiltrative	Spinal cord	H3F3A p.K28M (K27M)																0	43	1	PMID:28201752
Picart_22	24	F	3	Infiltrative	Thalamus	H3F3A p.K28M (K27M)									1							0	52	1	NA
Picart_23	55	F	UNK	Infiltrative	Brainstem	H3F3A p.K28M (K27M)																0	36	1	NA
Picart_32	43	F	4	Infiltrative	Other	H3F3A p.K28M (K27M)																0	56	1	NA
Orillac_1	24	F	1	Non-infiltrative	Thalamus	H3F3A p.K28M (K27M)																0	48	0	PMID:27519587
Pages_10	8	F	1	Non-infiltrative	Thalamus	H3F3A p.K28M (K27M)	1															0	84	0	PMID:27984673
Pages_22	12	F	1	Non-infiltrative	Thalamus	H3F3A p.K28M (K27M)	1				1											0	96	1	PMID:27984673
Nguyen_14	2.4	F	2	Infiltrative	Brainstem	H3F3A p.K28M (K27M)	1															0	62.4	0	PMID:25389051
Nguyen_15	16.5	F	3	Non-infiltrative	Other	H3F3A p.K28M (K27M)	1															0	37.2	1	PMID:25389051
TL011	11.25	F	UNK	Infiltrative	Thalamus	UNK																0	40.68	1	PMID:27577993
TL012	7.03056	M	UNK	Infiltrative	Thalamus	UNK									1							0	163.92	1	PMID:27577993
PSL1	23.1	F	3	Infiltrative	Brainstem	H3F3A p.K28M (K27M)									1							1	52.2	0	NA
PSL2	32.1	M	4	Infiltrative	Other	H3F3A p.K28M (K27M)									1							0	45	0	NA
PSL3	12.8	F	3	Infiltrative	Other	H3F3A p.K28M (K27M)																1	97.4	1	NA
PSL4	65.2	M	4	Infiltrative	Thalamus	H3F3A p.K28M (K27M)																0	43	0	NA
PSL5	26.7	M	4	Infiltrative	Thalamus	H3F3A p.K28M (K27M)																0	37.2	0	NA
PSL6	22.5	F	4	Infiltrative	Thalamus	H3F3A p.K28M (K27M)									1							1	38.6	0	NA
PSL7	46.6	F	4	Infiltrative	Thalamus	H3F3A p.K28M (K27M)				1	1								1			0	72+	1	NA
PSL8	26	F	3	Infiltrative	Thalamus	H3F3A p.K28M (K27M)									1							0	114	1	NA
PSL9	23.8	F	3	Infiltrative	Thalamus	H3F3A p.K28M (K27M)																0	58	1	NA
PSL10	19.1917	F	3	Infiltrative	Thalamus	H3K27M IHC																1	39	0	NA
PSL11	56.7268	M	3	Infiltrative	Thalamus	H3K27M IHC																0	50	1	NA
PSL12	34.3552	M	3	Infiltrative	Spinal cord	H3K27M IHC																0	36	1	NA
PSL13	42.7787	F	4	Infiltrative	Thalamus	H3K27M IHC																1	62	0	NA
PSL14	67.0546	F	4	Infiltrative	Thalamus	H3K27M IHC					1											1	63	0	NA
PSL15	51.6917	M	4	Infiltrative	Thalamus	H3K27M IHC												1				0	62	1	NA
Vettermann_1	21.1	M	4	Infiltrative	Thalamus	H3F3A p.K28M (K27M)					1				1							0	39.9	1	PMID:27997032
Vettermann_5	33.4	M	2	Infiltrative	Other	H3F3A p.K28M (K27M)					1				1							0	174	1	PMID:27997032
A/2017/241	6.8	F	4	UNK	Brainstem	H3F3A p.K28M (K27M)					1											1	36	0	NA
N/2013/36	18.1	F	4	UNK	Thalamus	H3F3A p.K28M (K27M)					1											1	58.2	1	NA
E 870/02	4.8	M	2	UNK	Brainstem	K27M by IHC																0	40	1	NA
E 295/09	4.2	M	2	UNK	Brainstem	HIST1H3B p.K28M	1								1							0	89.9	1	NA
N 2598/12	18	M	3	UNK	Other	H3F3A p.K28M (K27M)																0	43.2	1	NA
E 95/05	22.3	F	UNK	UNK	Thalamus	K27M by IHC																0	64.8	1	NA
E 95/03	42	F	4	UNK	Thalamus	K27M by IHC																0	61.1	1	NA
E 778/05	16	F	3	UNK	Cerebral	H3F3A p.K28M (K27M)					1											1	119.1	1	NA
PGBM5	9	F	4	Infiltrative	UNK	H3F3A p.K28M (K27M)				1												0	36	1	PMID:22286061
Bugiani_2	9	F	4	Infiltrative	Brainstem	HIST1H3B p.K28M																0	41	1	PMID:28947983
Morita_case	53	M	1	Non-infiltrative	Brainstem	H3F3A p.K28M (K27M)																0	44	UNK	PMID:28960151
pHGG_META_0239	11.4	F	3	Infiltrative	Brainstem	H3F3A p.K28M (K27M)																0	36.2	1	PMID:22389665
pHGG_META_0241	1.7	M	2	Infiltrative	Brainstem	H3F3A p.K28M (K27M)																0	58	1	PMID:26399631 PMID:24705252
pHGG_META_0388	8.4	F	3	Infiltrative	Brainstem	HIST1H3B p.K28M																1	36	1	PMID:24705251
pHGG_META_0501	6.5	M	4	Infiltrative	Brainstem	H3F3A p.K28M (K27M)				1												0	49.3	1	PMID:24705254
Nakano_case	1	F	2	Non-infiltrative	Thalamus	H3F3A p.K28M (K27M)	1															1	102	1	PMID:31254135
DIPG-0251	6.66667	F	3	Infiltrative	Brainstem	H3F3A p.K28M (K27M)			1													0	52	1	PMID:29746225 PMID:24705254
DIPG-0641	24	F	2	Infiltrative	Brainstem	H3F3A p.K28M (K27M)		1		1								1				0	82	0	PMID:29746225
DIPG-0854	7.58333	F	1 to 2	Infiltrative	Brainstem	HIST1H3B p.K27M				1								1			1	0	38.6	0	NA
FR 302	2	M	3	Infiltrative	UNK	H3F3A p.K28M (K27M)																0	52	0	PMID:29746225
FR 365	2.16667	F	UNK	Infiltrative	UNK	H3F3A p.K28M (K27M)																0	40	1	PMID:29746225
GER 274	4	F	2	Infiltrative	UNK	H3F3A p.K28M (K27M)																0	49	1	PMID:29746225
GER 398	13.1667	F	3	Infiltrative	UNK	HIST1H3B p.K28M			1													0	45	1	PMID:29746225
NETH 184	9.08333	F	4	Infiltrative	UNK	HIST1H3B p.K28M															1	0	41	1	PMID:29746225
DIPG-19	7	F	4	Infiltrative	Brainstem	HIST1H3B p.K28M				1						1						0	38	0	PMCID:PMC6012065
CBTN 7316-466	UNK	UNK	UNK	UNK	UNK	H3F3A p.K28M (K27M)				1						1		1				0	51.6	1	NA
Green_1/Colorado-1	3.15	M	4	Some infiltration but more low-grade/pilocytic in appearance with extensive calcifications	Thalamus	H3F3A p.K28M (K27M)	1															1	80.4	0	NA
Green_2/Colorado-2	11.3583	F	4	Infiltrative	Thalamus	H3F3A p.K28M (K27M)				1						1						1	61	0	NA
NYU_1	41	M	3	Non-infiltrative	Midline, other	H3F3A p.K28M (K27M)			1													1	38	1	NA
NYU_2	29	F	1	Non-infiltrative	Thalamus	H3F3A p.K28M (K27M)	1															1	62	1	NA
NYU_3	42.1667	F	4	Infiltrative	Spinal cord	H3F3A p.K28M (K27M)				1										1		1	48	1	NA
NYU_4	9.75	F	2 to 3	UNK	Midline, other	H3F3A p.K28M (K27M)				1					1							1	106.285	0	NA
NYU_5	15	F	4	Infiltrative	Midline, other	H3F3A p.K28M (K27M)	1															1	82.6297	0	NA
NYU_6	2.75	F	4	Infiltrative	Brainstem	H3F3A p.K28M (K27M)																1	39	1	NA
NYU_7	12.25	F	3 to 4	Infiltrative	Cerebral hemisphere	H3F3A p.K28M (K27M)			1													1	42.1855	UNK	NA
NYU_8	7.9	F	3	Infiltrative	Brainstem	H3F3A p.K28M (K27M)		1						1							1	0	63.7711	0	NA
NYU_9	13.1667	M	4	Infiltrative	Thalamus	H3F3A p.K28M (K27M)						1										0	51.4177	1	NA
NYU_10	10.6667	F	4	Non-infiltrative	Cerebral hemisphere	H3F3A p.K28M (K27M)	1											1				0	62.2269	1	NA
NYU_11	7.91667	F	4	Infiltrative	Brainstem	H3F3A p.K28M (K27M)																0	46.6537	0	NA
PT_40HTPY49	7	M	3	Infiltrative	Thalamus	H3F3A p.K28M (K27M)				1						1		1				0	51	1	PedcBioPortal
mnp-20-0175	13	F	4	Infiltrative	Spinal Cord	H3F3A p.K28M (K27M)						1										1	55	0	PMID: 36928815
