# Supplementary material for: Clinical, genomic, and epigenomic analyses of H3K27M-mutant diffuse midline glioma long-term survivors reveal a distinct group of tumors with MAPK pathway alterations
Source: Acta Neuropathol. 2023 Oct 18;146(6):849–52. doi: 10.1007/s00401-023-02640-7 (PMC10627895; doi:10.1007/s00401-023-02640-7)
Supplement: Supplementary file 3 — (XLSX 9 kb) [file 401_2023_2640_MOESM3_ESM.xlsx]

## Sheet: Sheet1
Patient ID	Histone	BRAF	PPM1D	TP53	NF1	ATRX	KRAS	PTEN	FGFR1	PTPN11	PDGFRA	Tumor VAF
UM_151	H3F3A p.K28M (K27M)	1		1								H3F3A p.K28M 53% TP53 p.R248Q 35% BRAF p.V600E <5%
UM_443	H3F3A p.K28M (K27M)		1		1	1			1	1		Relapse sample 1 ATRX p.I2248fs 82% FGFR1 p.N546K 37% H3F3A p.K28M 43% H3F3A p.G35W 40% PPM1D p.W427* (stop-gain) 50% PTPN11 p.E69K 60% Relapse sample 2 H3F3A p.K28M 29% H3F3A p.G35W28% NF1 p.T2284fs 3%
UM_495	H3F3A p.K28M (K27M)			1	1						1	Initial sample H3F3A p.K28M 43% TP53 p.S241C 91% PDGFRA focal amplification Relapse sample TP53 p.S241C 91% NF1 p.P2613T 87% H3F3A p.K28M 45% PDGFRA focal amplification
UM_607	H3F3A p.K28M (K27M)	1	1				1	1				Initial sample H3F3A p.K28M 43% KRAS p.G12R 8% BRAF p.G466R 11% PPM1D p.I466fs 7% Relapse sample PTEN p.T319fs 67% PPM1D p.S516* (stop-gain) 48% H3F3A p.K28M 33%
UM_626	H3F3A p.K28M (K27M)			1							1	TP53 p.E258D 51% H3F3A p.K28M 27% PDGFRA focal amplification
